# Supplementary material for: A Cutoff Determination of Real-Time Loop-Mediated Isothermal Amplification (LAMP) for End-Point Detection of Campylobacter jejuni in Chicken Meat
Source: Vet Sci. 2022 Mar 8;9(3):122. doi: 10.3390/vetsci9030122 (PMC8953776; doi:10.3390/vetsci9030122)
Supplement: Supplementary file 1 [file vetsci-09-00122-s001.zip]

Archive with 1 entries (1 files):
- vetsci-1587973-supplementary.pdf
